# Supplementary material for: Drought-Induced Root Pressure in Sorghum bicolor
Source: Front Plant Sci. 2021 Feb 3;12:571072. doi: 10.3389/fpls.2021.571072 (PMC7886691; doi:10.3389/fpls.2021.571072)
Supplement: Supplementary file 2 [file Table_2.xls]

## Sheet: def_mid_vs_co_lo_annot.csv
Supplementary Table 2. Transcripts with significant differential expression between the Deficit watering, Mid-range root pressure group and the Control watering, Low root pressure group. Sequences were BLASTed against a database of known Poaceae genes and identified under the column "poaceae_function".
ID	gene	baseMean	log2FoldChange	lfcSE	stat	pvalue	padj	poaceae_function
1	Sobic.001G019601	91.9642	7.46325	1.85349	4.0266	5.65899e-05	0.00755917	XP_021303488.1 PRA1 family protein B2-like [Sorghum bicolor]
2	Sobic.001G026300	21.9077	8.16149	2.51919	3.23973	0.00119645	0.0697962	NA
3	Sobic.001G027600	20.9541	-8.13261	2.59216	-3.13739	0.00170459	0.0896806	PWZ57168.1 50S ribosomal protein L18
4	Sobic.001G048900	132.702	-5.77629	1.73042	-3.3381	0.000843543	0.0550587	XP_021307499.1 uncharacterized protein LOC8061129 [Sorghum bicolor]
5	Sobic.001G049000	88.2181	-9.24439	2.45636	-3.76345	0.000167584	0.0163383	XP_021306837.1 F-box/LRR-repeat protein At1g06630 [Sorghum bicolor]
6	Sobic.001G077300	46.6043	-8.90912	2.22935	-3.99628	6.43446e-05	0.00812044	XP_021307282.1 thioredoxin-like protein HCF164
7	Sobic.001G077800	118.753	-7.74095	2.30531	-3.35788	0.000785433	0.0521198	XP_002466395.1 probable transcription factor GLK2 [Sorghum bicolor]
8	Sobic.001G096200	29.7177	-8.14495	2.29037	-3.55617	0.000376298	0.0297601	NP_001148861.1 uncharacterized protein LOC100282480 [Zea mays]
9	Sobic.001G101400	43.1229	-9.28692	2.56799	-3.61641	0.000298714	0.0254973	XP_004981873.1 uncharacterized protein LOC101773898 [Setaria italica]
10	Sobic.001G129700	38.2276	-8.29763	2.33389	-3.55527	0.000377589	0.0297601	XP_002464052.1 germin-like protein 3-5 [Sorghum bicolor]
11	Sobic.001G141000	27.9328	-8.81081	2.70972	-3.25156	0.00114775	0.0684358	PWZ53386.1 UDP-glycosyltransferase TURAN [Zea mays]
12	Sobic.001G144150	22.2139	-8.24064	2.64907	-3.11077	0.00186601	0.0949476	PWZ20972.1 hypothetical protein [Zea mays]
13	Sobic.001G145700	85.6044	-10.1983	2.0224	-5.04268	4.59067e-07	0.000143083	XP_002466712.1 alpha-amylase/trypsin inhibitor [Sorghum bicolor]
14	Sobic.001G148300	27.2386	7.54734	2.35831	3.20031	0.00137278	0.0769465	XP_002466725.1 glucan endo-1
15	Sobic.001G149901	28.1609	-8.9243	2.66444	-3.34941	0.000809848	0.0533954	NA
16	Sobic.001G150033	77.1364	-10.3755	2.01653	-5.14522	2.67212e-07	9.16135e-05	XP_015619298.1 uncharacterized protein LOC107279689 [Oryza sativa Japonica Group]
17	Sobic.001G156000	619.934	-5.52963	1.32205	-4.18261	2.88178e-05	0.00432708	XP_002464173.1 probable glutathione S-transferase parA [Sorghum bicolor]
18	Sobic.001G159032	50.1134	9.75373	2.54139	3.83795	0.000124067	0.0130881	ACN28931.1 unknown [Zea mays]
19	Sobic.001G164350	40.7193	-9.43916	3.05865	-3.08606	0.00202831	0.0993437	XP_002466795.2 uncharacterized protein LOC8062257 isoform X1 [Sorghum bicolor]
20	Sobic.001G167300	171.923	5.56696	1.2738	4.37035	1.24049e-05	0.00211816	RLN40538.1 hypothetical protein [Panicum miliaceum]
21	Sobic.001G186600	81.7046	-24.0388	4.78512	-5.02364	5.06999e-07	0.000155647	XP_021313395.1 uncharacterized protein LOC110434056 [Sorghum bicolor]
22	Sobic.001G189400	34.7989	-8.92248	2.78913	-3.19902	0.00137897	0.0770835	RLN03013.1 hypothetical protein [Panicum miliaceum]
23	Sobic.001G190100	31.1257	8.70304	2.76021	3.15304	0.00161581	0.0858883	XP_002466921.1 G-type lectin S-receptor-like serine/threonine-protein kinase At4g27290 [Sorghum bicolor]
24	Sobic.001G204800	35.9924	-8.77182	2.70124	-3.24733	0.00116494	0.0688621	XP_021309096.1 leucine-rich repeat extensin-like protein 5 [Sorghum bicolor]
25	Sobic.001G231800	72.6599	-9.43009	2.13764	-4.41146	1.02676e-05	0.00179438	XP_002464536.1 putative glycine-rich cell wall structural protein 1 [Sorghum bicolor]
26	Sobic.001G243901	46.9283	-8.29215	2.18091	-3.80215	0.000143446	0.0145011	XP_020201512.1 uncharacterized protein LOC109787361 [Aegilops tauschii subsp. tauschii]
27	Sobic.001G249100	21.458	-8.28463	2.50838	-3.30278	0.000957318	0.0602232	NA
28	Sobic.001G253800	102.498	-9.17784	1.87149	-4.90404	9.38876e-07	0.000272023	XP_021312282.1 uncharacterized protein LOC110433832 isoform X2 [Sorghum bicolor]
29	Sobic.001G256700	63.9789	6.21168	1.53504	4.04659	5.19698e-05	0.00722345	XP_002467292.1 probable cystathionine gamma-synthase 2 [Sorghum bicolor]
30	Sobic.001G259700	102.28	4.2477	1.14503	3.70968	0.000207518	0.0191171	XP_002464689.2 protein TIFY 11e [Sorghum bicolor]
31	Sobic.001G261577	315.935	-5.61312	1.33208	-4.2138	2.51105e-05	0.00397345	XP_021305470.1 uncharacterized protein LOC110431098 [Sorghum bicolor]
32	Sobic.001G262000	74.0536	-8.40627	1.98973	-4.22483	2.39122e-05	0.00381316	XP_008663383.1 uncharacterized protein LOC103164614 [Zea mays]
33	Sobic.001G262200	83.4339	-5.80248	1.44868	-4.00537	6.19212e-05	0.00799777	XP_006664885.1 uncharacterized protein LOC102707831 [Oryza brachyantha]
34	Sobic.001G262400	437.331	-6.82676	1.12691	-6.05794	1.37875e-09	1.05045e-06	XP_002444393.2 uncharacterized protein LOC8077820 [Sorghum bicolor]
35	Sobic.001G267233	58.2144	-9.97108	2.20654	-4.51888	6.21671e-06	0.00120833	NA
36	Sobic.001G273000	65.3865	-5.48976	1.75117	-3.1349	0.00171911	0.0902138	XP_021311242.1 protein DETOXIFICATION 33 isoform X2 [Sorghum bicolor]
37	Sobic.001G285600	34.7447	8.29077	2.51503	3.29649	0.000979021	0.0614007	XP_008649117.1 uncharacterized protein LOC103629788 isoform X1 [Zea mays]
38	Sobic.001G293800	70.9067	-3.8501	1.24665	-3.08836	0.00201266	0.0992864	XP_015614593.1 beta-amylase 3
39	Sobic.001G300600	36.0592	-8.09987	2.21528	-3.65637	0.000255814	0.022393	NA
40	Sobic.001G307300	72.3759	-9.55045	1.99065	-4.79766	1.60532e-06	0.000418014	PWZ54716.1 Short-chain dehydrogenase TIC 32
41	Sobic.001G319650	81.3467	5.62132	1.64087	3.42582	0.000612945	0.0428874	AAM94327.1 putative reverse transcriptase [Sorghum bicolor]
42	Sobic.001G326900	341.312	3.85817	1.04975	3.67533	0.000237539	0.0211533	XP_002465076.2 pyruvate
43	Sobic.001G333700	61.2606	6.40738	1.73323	3.69679	0.000218346	0.0198744	XP_002465113.2 zinc finger protein ZAT4 [Sorghum bicolor]
44	Sobic.001G334400	34.8418	6.70418	2.08726	3.21195	0.00131837	0.0753337	XP_021308267.1 U-box domain-containing protein 57 [Sorghum bicolor]
45	Sobic.001G335800	592.629	-8.75729	1.1399	-7.68247	1.56047e-14	5.35008e-11	NA
46	Sobic.001G338900	73.8517	-7.99157	1.77515	-4.50192	6.7341e-06	0.00128266	XP_002465136.1 9-beta-pimara-7
47	Sobic.001G339000	48.9828	-8.24587	2.67352	-3.08427	0.00204053	0.0995909	XP_002465137.1 alpha-copaene synthase isoform X1 [Sorghum bicolor]
48	Sobic.001G339100	44.2868	-7.34325	2.29416	-3.20085	0.00137024	0.0769465	PWZ55057.1 Glucose-6-phosphate 1-dehydrogenase
49	Sobic.001G347100	80.5922	5.82456	1.74693	3.33418	0.000855513	0.0550587	XP_021313157.1 pentatricopeptide repeat-containing protein At4g33990 [Sorghum bicolor]
50	Sobic.001G368300	67.1629	-6.89822	1.64764	-4.18674	2.8299e-05	0.00428044	OEL16823.1 E3 ubiquitin-protein ligase SINAT5
51	Sobic.001G377200	41.0781	-8.54997	2.13386	-4.00682	6.15425e-05	0.00799777	XP_021311626.1 UDP-glycosyltransferase 88A1 isoform X1 [Sorghum bicolor]
52	Sobic.001G379500	91.4757	-6.14728	1.71207	-3.59055	0.000329985	0.0271524	XP_002465307.1 WEB family protein At2g38370 [Sorghum bicolor]
53	Sobic.001G381800	229.342	4.14694	1.29287	3.20755	0.00133869	0.0757235	XP_002467911.1 protein ENHANCED DISEASE RESISTANCE 4 [Sorghum bicolor]
54	Sobic.001G391000	32.8851	-7.72755	2.24911	-3.43583	0.000590742	0.041904	XP_021308560.1 aspartic proteinase nepenthesin-1 [Sorghum bicolor]
55	Sobic.001G393101	31.3019	9.1869	2.94577	3.11867	0.00181668	0.0936617	NA
56	Sobic.001G400700	346.298	-4.69686	1.35866	-3.45697	0.000546276	0.0395685	XP_021306785.1 pathogenesis-related protein 1-like [Sorghum bicolor]
57	Sobic.001G400800	156.465	-4.8751	1.53504	-3.17588	0.00149382	0.0814492	XP_021306784.1 pathogenesis-related protein 1-like [Sorghum bicolor]
58	Sobic.001G400900	143.775	-11.0884	1.98473	-5.58684	2.31233e-08	1.18917e-05	XP_002468006.1 pathogenesis-related protein 1 [Sorghum bicolor]
59	Sobic.001G417100	72.5766	-7.95925	1.97955	-4.02073	5.80184e-05	0.00768693	NA
60	Sobic.001G425600	137.965	-7.27039	2.26636	-3.20796	0.00133681	0.0757235	XP_021303021.1 17.9 kDa class I heat shock protein [Sorghum bicolor]
61	Sobic.001G510500	35.9281	-8.69463	2.7104	-3.20788	0.00133717	0.0757235	XP_021307485.1 uncharacterized protein LOC8085515 isoform X2 [Sorghum bicolor]
62	Sobic.001G514200	448.375	-4.4906	1.32086	-3.39977	0.000674432	0.0462458	NA
63	Sobic.001G519700	335.993	6.69046	1.38276	4.83847	1.30845e-06	0.000358881	XP_002465932.1 uncharacterized protein At4g15970 [Sorghum bicolor]
64	Sobic.001G534900	82.739	-10.4683	2.10156	-4.98122	6.31842e-07	0.00018568	XP_021306974.1 uncharacterized protein LOC110431760 [Sorghum bicolor]
65	Sobic.001G542150	50.2529	-7.20156	1.92171	-3.74748	0.000178623	0.0173323	NA
66	Sobic.002G002300	99.4403	-8.37136	1.78153	-4.69897	2.61477e-06	0.000617168	NA
67	Sobic.002G003200	164.045	-9.95204	1.85099	-5.37659	7.5908e-08	3.06177e-05	XP_002459202.1 peroxidase 1 [Sorghum bicolor]
68	Sobic.002G012400	22.7377	-8.58195	2.75895	-3.11059	0.00186717	0.0949476	NA
69	Sobic.002G012800	23.1836	-8.61966	2.66268	-3.23721	0.00120706	0.0701422	XP_021310173.1 probable aldo-keto reductase 3 [Sorghum bicolor]
70	Sobic.002G014500	38104.3	-2.63944	0.798482	-3.30557	0.00094784	0.0598099	NA
71	Sobic.002G021500	136.25	6.28904	1.83454	3.42813	0.000607748	0.0427925	XP_015645620.1 uncharacterized protein LOC107277256 isoform X2 [Oryza sativa Japonica Group]
72	Sobic.002G022000	56.2032	6.8935	1.97024	3.49881	0.00046734	0.0352379	XP_002461400.2 uncharacterized protein LOC8059905 [Sorghum bicolor]
73	Sobic.002G027600	29.2006	-8.00892	2.37674	-3.36971	0.000752481	0.0507518	XP_002461427.1 leucine-rich repeat receptor-like serine/threonine-protein kinase BAM1 [Sorghum bicolor]
74	Sobic.002G035900	457.051	-12.2515	1.6895	-7.25153	4.12104e-13	1.05967e-09	OEL28426.1 Peroxisomal membrane protein 13 [Dichanthelium oligosanthes]
75	Sobic.002G036000	63.6898	-6.32374	1.81243	-3.4891	0.000484658	0.0362542	RLM86838.1 hypothetical protein [Panicum miliaceum]
76	Sobic.002G037900	288.2	-4.20066	0.981395	-4.2803	1.86644e-05	0.00307157	XP_002461478.1 uncharacterized protein LOC8086421 [Sorghum bicolor]
77	Sobic.002G040201	78.4862	-4.92052	1.54667	-3.18136	0.00146585	0.0804109	XP_002459370.2 BURP domain-containing protein 4 [Sorghum bicolor]
78	Sobic.002G040300	69.7153	6.11567	1.59849	3.82591	0.000130291	0.0136052	XP_002461488.1 uncharacterized protein LOC8086433 [Sorghum bicolor]
79	Sobic.002G046000	63.9358	-9.44413	2.11862	-4.45769	8.2849e-06	0.00152226	XP_021310273.1 zinc finger A20 and AN1 domain-containing stress-associated protein 9-like [Sorghum bicolor]
80	Sobic.002G048001	157.043	-10.0191	2.19096	-4.57291	4.81e-06	0.00102007	AAT01370.1 putative non-LTR retroelement reverse transcriptase [Oryza sativa Japonica Group]
81	Sobic.002G050100	35.9704	-8.06206	2.28889	-3.52225	0.000427893	0.0329361	XP_002459410.1 non-specific lipid transfer protein GPI-anchored 2 [Sorghum bicolor]
82	Sobic.002G065300	46.0179	-9.31859	2.4046	-3.87532	0.000106484	0.0122374	XP_020397064.1 subtilisin-like protease SBT4.3 [Zea mays]
83	Sobic.002G065900	90.1902	9.75651	2.04937	4.76073	1.92895e-06	0.000472385	XP_021309015.1 subtilisin-like protease SBT4.3 [Sorghum bicolor]
84	Sobic.002G071850	42.8822	-9.37196	2.32647	-4.0284	5.61582e-05	0.00755917	XP_021310598.1 disease resistance protein RPP13 isoform X3 [Sorghum bicolor]
85	Sobic.002G073300	46.6846	-9.65346	2.31625	-4.1677	3.07683e-05	0.00458648	NA
86	Sobic.002G076200	192.861	-5.76048	1.41484	-4.07147	4.67183e-05	0.00667391	NA
87	Sobic.002G079900	99.4014	-6.94085	1.74483	-3.97795	6.95115e-05	0.00866619	XP_002459565.2 uncharacterized protein LOC8078447 [Sorghum bicolor]
88	Sobic.002G080450	307.438	-10.7335	1.72995	-6.20454	5.48567e-10	4.90634e-07	XP_021309589.1 uncharacterized protein LOC110432865 isoform X2 [Sorghum bicolor]
89	Sobic.002G088900	48.3087	-9.31295	2.8329	-3.28743	0.00101107	0.0626467	XP_002459600.1 uncharacterized protein LOC8081800 [Sorghum bicolor]
90	Sobic.002G097000	334.166	-10.8429	2.06871	-5.24135	1.59404e-07	5.96199e-05	XP_002459648.2 uncharacterized protein LOC8054443 [Sorghum bicolor]
91	Sobic.002G107532	46.9319	-8.79692	2.09328	-4.20246	2.64031e-05	0.00408374	NA
92	Sobic.002G112850	80.3513	-6.30675	1.63893	-3.84808	0.000119048	0.0128415	XP_021311908.1 protein FAR1-RELATED SEQUENCE 5 [Sorghum bicolor]
93	Sobic.002G136600	427.28	-11.8847	1.97701	-6.01145	1.83871e-09	1.35086e-06	NA
94	Sobic.002G136900	29.0418	-7.26086	2.31264	-3.13964	0.00169158	0.0892242	XP_021310651.1 uncharacterized protein LOC110433188 isoform X2 [Sorghum bicolor]
95	Sobic.002G147900	381.487	4.18774	0.935818	4.47495	7.64287e-06	0.00142929	XP_021309134.1 putative nuclease HARBI1 [Sorghum bicolor]
96	Sobic.002G163500	34.2525	-8.3096	2.22449	-3.7355	0.000187342	0.0179247	XP_021309372.1 uncharacterized protein LOC110432822 [Sorghum bicolor]
97	Sobic.002G193900	169.559	3.14684	0.955942	3.29187	0.000995235	0.0622279	XP_002462341.2 type IV inositol polyphosphate 5-phosphatase 9 [Sorghum bicolor]
98	Sobic.002G195900	139.44	-10.6139	1.85587	-5.71911	1.07081e-08	6.47869e-06	XP_002460188.1 uncharacterized protein LOC8056237 [Sorghum bicolor]
99	Sobic.002G199300	27.8052	-7.8881	2.47404	-3.18834	0.00143091	0.0791272	NA
100	Sobic.002G221900	96.5115	10.802	2.2715	4.75546	1.97991e-06	0.000479161	XP_002462474.1 1-aminocyclopropane-1-carboxylate oxidase 1 [Sorghum bicolor]
101	Sobic.002G223500	120.485	-4.16035	1.15816	-3.59221	0.000327891	0.0271413	XP_002460319.1 uncharacterized protein LOC8062774 [Sorghum bicolor]
102	Sobic.002G226400	37.8771	-9.10787	2.61653	-3.4809	0.000499728	0.037246	XP_002460340.1 polcalcin Phl p 7 [Sorghum bicolor]
103	Sobic.002G237600	46.7693	-9.65499	3.09009	-3.1245	0.00178108	0.0931585	NA
104	Sobic.002G240400	1077.08	10.768	1.43624	7.49732	6.51349e-14	1.91413e-10	XP_002467260.1 IQ domain-containing protein IQM4 [Sorghum bicolor]
105	Sobic.002G265200	27.0873	-7.97694	2.44828	-3.25819	0.00112127	0.067602	XP_002460529.1 formin-like protein 15 [Sorghum bicolor]
106	Sobic.002G267300	902.21	-3.29875	0.922678	-3.57519	0.00034997	0.0284555	XP_002462681.1 nucleolin [Sorghum bicolor]
107	Sobic.002G269300	967.413	4.72007	0.925584	5.09956	3.4045e-07	0.000111165	XP_002462691.1 dehydration-responsive element-binding protein 1A [Sorghum bicolor]
108	Sobic.002G286300	175.955	11.6802	1.85318	6.30281	2.92304e-10	3.16473e-07	CDM81595.1 unnamed protein product [Triticum aestivum]
109	Sobic.002G291000	58.0538	-7.76731	2.20568	-3.52151	0.000429093	0.0329361	NA
110	Sobic.002G321800	106.782	-10.2095	1.88524	-5.41547	6.11268e-08	2.60065e-05	XP_002460794.2 60S ribosomal protein L36a
111	Sobic.002G322200	322.321	12.5535	1.77349	7.07843	1.45795e-12	3.3324e-09	NA
112	Sobic.002G327300	47.5549	-7.16576	2.03172	-3.52694	0.000420384	0.0326329	NA
113	Sobic.002G336600	242.894	8.8702	1.63468	5.42625	5.75497e-08	2.51884e-05	NA
114	Sobic.002G336700	62.8449	-9.79955	2.47201	-3.9642	7.36424e-05	0.00901725	XP_020396908.1 equilibrative nucleotide transporter 3 isoform X3 [Zea mays]
115	Sobic.002G351400	287.689	-11.8242	1.9731	-5.9927	2.06387e-09	1.41684e-06	XP_002463077.1 alpha-amylase/trypsin inhibitor [Sorghum bicolor]
116	Sobic.002G376700	297.098	5.15288	1.59555	3.22954	0.00123991	0.0714461	XP_021308837.1 calcium-binding protein 5-like [Sorghum bicolor]
117	Sobic.002G391300	34.3249	-9.08963	2.84789	-3.1917	0.00141437	0.0786352	XP_002463255.1 peroxidase 2 [Sorghum bicolor]
118	Sobic.002G393800	99.7663	-23.4023	4.38719	-5.33424	9.59469e-08	3.72401e-05	XP_002463270.1 disease resistance protein RPM1 [Sorghum bicolor]
119	Sobic.002G407900	375.884	-2.57699	0.834639	-3.08755	0.00201812	0.0993174	XP_008651854.1 superoxide dismutase [Cu-Zn] 2 isoform X2 [Zea mays]
120	Sobic.002G426201	33.6293	-8.52835	2.26253	-3.76939	0.000163648	0.0161072	XP_002463430.1 nicotianamine synthase 3 [Sorghum bicolor]
121	Sobic.003G014400	45.3764	-8.35943	2.15293	-3.88282	0.00010325	0.0119324	XP_002457111.1 uncharacterized protein LOC8081384 [Sorghum bicolor]
122	Sobic.003G032100	99.9429	6.56789	1.7894	3.67045	0.000242125	0.0214167	RLN22265.1 hypothetical protein [Panicum miliaceum]
123	Sobic.003G032600	114.351	-10.9112	1.91542	-5.69652	1.22277e-08	7.18676e-06	XP_021312149.1 uncharacterized protein LOC110433806 isoform X3 [Sorghum bicolor]
124	Sobic.003G032800	53.9448	-9.86159	2.2259	-4.43038	9.40656e-06	0.00166812	XP_021313641.1 uncharacterized protein LOC110434172 [Sorghum bicolor]
125	Sobic.003G034100	236.032	-3.39177	0.962943	-3.52229	0.000427831	0.0329361	NA
126	Sobic.003G051400	81.705	-9.09069	1.9579	-4.64308	3.4326e-06	0.000784578	XP_002457267.1 putative cytochrome c oxidase subunit 5C-4 [Sorghum bicolor]
127	Sobic.003G066300	74.9882	-8.78791	1.93827	-4.53388	5.79092e-06	0.00116051	NA
128	Sobic.003G069700	82.6793	-8.85315	2.45251	-3.60983	0.0003064	0.0259381	XP_021310885.1 receptor kinase-like protein Xa21 [Sorghum bicolor]
129	Sobic.003G089700	77.2827	9.19742	2.56074	3.5917	0.000328529	0.0271413	NA
130	Sobic.003G092033	86.4263	-9.43428	2.11809	-4.45413	8.42323e-06	0.0015334	AAQ56556.1 hypothetical protein [Oryza sativa Japonica Group]
131	Sobic.003G096900	20.5452	-8.46	2.72313	-3.10672	0.00189178	0.0953818	XP_002455309.1 rust resistance kinase Lr10 [Sorghum bicolor]
132	Sobic.003G101700	38.8275	-6.91943	2.00946	-3.44342	0.000574403	0.0410279	PWZ11277.1 DnaJ subfamily B member 5 [Zea mays]
133	Sobic.003G108050	71.5686	-8.98807	2.5273	-3.55639	0.000375992	0.0297601	NA
134	Sobic.003G108401	32.3857	-8.81634	2.76602	-3.18737	0.00143573	0.0791805	XP_004967904.1 uncharacterized protein LOC101761114 [Setaria italica]
135	Sobic.003G112001	55.4553	-8.91899	2.61289	-3.41346	0.000641433	0.0445774	XP_021312892.1 uncharacterized protein LOC110433961 [Sorghum bicolor]
136	Sobic.003G124600	35.3538	-7.51993	2.20969	-3.40315	0.000666131	0.0459831	NA
137	Sobic.003G128550	37.5175	-9.1066	2.73048	-3.33517	0.000852485	0.0550587	XP_021319345.1 uncharacterized protein LOC110436516 [Sorghum bicolor]
138	Sobic.003G141200	465.527	8.88056	1.56418	5.67746	1.36708e-08	7.81171e-06	XP_021313599.1 brassinosteroid LRR receptor kinase BRI1 [Sorghum bicolor]
139	Sobic.003G151100	470.409	3.68675	0.987425	3.7337	0.000188685	0.0179696	NA
140	Sobic.003G158900	48.7697	-8.25714	2.29213	-3.60239	0.0003153	0.026361	XP_021313014.1 poly [ADP-ribose] polymerase 2 isoform X1 [Sorghum bicolor]
141	Sobic.003G159400	45.6695	-9.61629	2.48288	-3.87304	0.000107486	0.0122839	XP_008655959.1 lisH domain and HEAT repeat-containing protein KIAA1468 homolog isoform X2 [Zea mays]
142	Sobic.003G166875	539.237	5.21423	0.88547	5.88865	3.89357e-09	2.50296e-06	XP_021313435.1 uncharacterized protein LOC8069552 isoform X1 [Sorghum bicolor]
143	Sobic.003G176350	32.437	-8.76879	2.34511	-3.73917	0.000184628	0.0177476	XP_021313486.1 uncharacterized protein LOC110434107 [Sorghum bicolor]
144	Sobic.003G186350	43.7864	6.66418	1.85755	3.58763	0.000333699	0.0273487	XP_015613134.1 zinc finger MYM-type protein 1 [Oryza sativa Japonica Group]
145	Sobic.003G191200	60.6284	-7.99673	2.01251	-3.97352	7.0818e-05	0.00872333	XP_021310748.1 uncharacterized protein LOC110433279 [Sorghum bicolor]
146	Sobic.003G191350	344.586	-11.0001	1.74985	-6.28631	3.25093e-10	3.19558e-07	XP_022682433.1 protein FAR1-RELATED SEQUENCE 3-like [Setaria italica]
147	Sobic.003G193000	129.059	-7.47252	1.85072	-4.03763	5.39948e-05	0.00740485	XP_002458027.1 leucine-rich repeat receptor protein kinase EMS1 [Sorghum bicolor]
148	Sobic.003G199900	40.2491	-9.096	2.61857	-3.47365	0.000513427	0.0377203	XP_021313205.1 tyrosine aminotransferase isoform X1 [Sorghum bicolor]
149	Sobic.003G204750	55.4326	-6.6016	2.03566	-3.24297	0.0011829	0.0697232	RLN23682.1 hypothetical protein [Panicum miliaceum]
150	Sobic.003G228200	57.8493	-8.32681	2.08196	-3.9995	6.34758e-05	0.00809614	XP_002458201.1 cytochrome P450 72A15 [Sorghum bicolor]
151	Sobic.003G233100	60.4341	-7.11644	1.93578	-3.67627	0.000236669	0.0211533	NA
152	Sobic.003G235500	5617.64	-3.01343	0.835038	-3.60874	0.000307687	0.0259403	ACG27508.1 hypothetical protein [Zea mays]
153	Sobic.003G237700	23.9482	-8.03056	2.54054	-3.16097	0.00157247	0.0842378	XP_021311953.1 uncharacterized protein LOC110433731 [Sorghum bicolor]
154	Sobic.003G244100	36.4305	-8.33091	2.3752	-3.50745	0.000452424	0.0344697	XP_021310900.1 G-box-binding factor 3-like [Sorghum bicolor]
155	Sobic.003G244600	435.077	-4.7338	1.03336	-4.58099	4.6277e-06	0.000991629	XP_002456083.1 acidic endochitinase [Sorghum bicolor]
156	Sobic.003G247300	706.847	3.87234	1.01795	3.80406	0.000142345	0.0144959	NA
157	Sobic.003G247800	57.546	8.76283	2.29853	3.81237	0.000137642	0.0141853	XP_021312893.1 cold-regulated 413 inner membrane protein 1
158	Sobic.003G250220	727.755	10.9883	1.7513	6.27437	3.51062e-10	3.28259e-07	XP_002439945.2 protein FAR1-RELATED SEQUENCE 5 [Sorghum bicolor]
159	Sobic.003G252850	44.3603	-8.30197	2.10497	-3.94398	8.01415e-05	0.00969759	NA
160	Sobic.003G257650	37.5616	-8.58391	2.19582	-3.9092	9.26018e-05	0.0108852	NA
161	Sobic.003G260100	46.0423	-8.11811	2.15569	-3.7659	0.000165948	0.0162558	ONM62994.1 CRY1-like protein 2 [Zea mays]
162	Sobic.003G264901	63.6627	-9.01603	1.98166	-4.54974	5.37127e-06	0.00109398	XP_002458351.2 uncharacterized protein LOC8063097 [Sorghum bicolor]
163	Sobic.003G265150	146.296	-3.49897	0.981056	-3.56653	0.000361739	0.0291053	NA
164	Sobic.003G265701	181.074	10.8371	1.8351	5.90547	3.51652e-09	2.3335e-06	XP_021311607.1 receptor kinase-like protein Xa21 [Sorghum bicolor]
165	Sobic.003G267100	978.042	3.41547	0.97623	3.49864	0.000467646	0.0352379	XP_021311279.1 ABC transporter B family member 9 isoform X1 [Sorghum bicolor]
166	Sobic.003G268000	72.6731	10.2397	2.54261	4.02724	5.64349e-05	0.00755917	OEL36109.1 hypothetical protein [Dichanthelium oligosanthes]
167	Sobic.003G271700	60.9563	-8.79769	2.28671	-3.84732	0.000119419	0.0128415	XP_021311665.1 uncharacterized protein LOC110433577 [Sorghum bicolor]
168	Sobic.003G272500	486.919	-3.4127	0.866652	-3.93781	8.22304e-05	0.00983466	NA
169	Sobic.003G277100	34.8094	-8.04488	2.27317	-3.53907	0.000401543	0.0314074	XP_002458407.1 pentatricopeptide repeat-containing protein At1g08070
170	Sobic.003G285300	28.7845	-7.97443	2.45157	-3.25278	0.00114281	0.0683397	NA
171	Sobic.003G311600	33.2301	-9.08342	2.62526	-3.46001	0.000540165	0.0392641	XP_002456420.1 uncharacterized protein LOC8072136 isoform X1 [Sorghum bicolor]
172	Sobic.003G321400	43.2426	-6.6027	1.81156	-3.64476	0.000267645	0.0233293	XP_002456466.1 early nodulin-like protein 1 [Sorghum bicolor]
173	Sobic.003G331700	115.52	-10.6271	1.94814	-5.45502	4.89665e-08	2.22998e-05	XP_002456520.1 pathogenesis-related protein [Sorghum bicolor]
174	Sobic.003G353800	45.1545	9.68326	2.96626	3.26446	0.00109671	0.0665501	XP_002458752.1 uncharacterized protein LOC8060083 [Sorghum bicolor]
175	Sobic.003G368800	757.179	-4.96192	0.810512	-6.12195	9.24378e-10	7.47098e-07	XP_021310801.1 uncharacterized protein LOC110433303 isoform X1 [Sorghum bicolor]
176	Sobic.003G374500	511.65	5.25675	1.38532	3.79461	0.000147876	0.0148388	NA
177	Sobic.003G406180	240.907	-10.2929	1.96618	-5.23499	1.64994e-07	6.06089e-05	NA
178	Sobic.003G406240	256.323	-11.4082	1.76049	-6.48013	9.16455e-11	1.45019e-07	XP_021311075.1 uncharacterized protein LOC110433393 isoform X1 [Sorghum bicolor]
179	Sobic.003G406400	72.7079	-9.92888	2.47011	-4.01961	5.82938e-05	0.00768693	NA
180	Sobic.003G410900	102.148	10.887	2.26143	4.81423	1.47772e-06	0.000394781	XP_002456882.1 random slug protein 5 [Sorghum bicolor]
181	Sobic.003G414600	38.0676	-6.03488	1.89233	-3.18912	0.00142706	0.0791267	XP_021311094.1 thiamine pyrophosphokinase 1 isoform X2 [Sorghum bicolor]
182	Sobic.003G419600	342.458	-12.5041	3.92741	-3.1838	0.00145357	0.07995	XP_002459068.2 disease resistance protein RGA2 [Sorghum bicolor]
183	Sobic.003G422000	55.1626	-9.58661	2.08776	-4.59181	4.39409e-06	0.000958016	XP_002459077.1 glucan endo-1
184	Sobic.003G423500	32.5016	-8.17525	2.63869	-3.09822	0.00194684	0.0966073	XP_002456922.1 glucan endo-1
185	Sobic.003G425850	33.8716	-8.90207	2.68947	-3.30998	0.000933039	0.0592394	XP_002456930.1 probable glutathione S-transferase [Sorghum bicolor]
186	Sobic.003G429300	55.8336	-7.88426	2.34064	-3.36843	0.000755983	0.0508214	XP_002456949.1 probable NADPH:quinone oxidoreductase 2 [Sorghum bicolor]
187	Sobic.003G430400	93.7966	-8.01026	2.02729	-3.95121	7.77556e-05	0.00946456	XP_002459117.1 probable calcium-binding protein CML31 [Sorghum bicolor]
188	Sobic.003G436200	31.494	-8.74042	2.41184	-3.62396	0.000290124	0.0249713	XP_025882733.1 uncharacterized protein LOC4342909 [Oryza sativa Japonica Group]
189	Sobic.003G439501	359.004	-3.56808	0.883371	-4.03916	5.36427e-05	0.00740485	XP_002456997.1 uncharacterized protein LOC8074120 [Sorghum bicolor]
190	Sobic.003G439900	68.4895	-8.53409	2.12664	-4.01295	5.99655e-05	0.007857	XP_002457000.2 40S ribosomal protein S15 isoform X1 [Sorghum bicolor]
191	Sobic.003G444300	90.5118	-9.47331	1.88681	-5.02082	5.14511e-07	0.000155647	XP_002443394.2 uncharacterized protein LOC8068106 [Sorghum bicolor]
192	Sobic.004G007400	117.854	-8.99481	1.91564	-4.69546	2.66013e-06	0.000617168	XP_021314480.1 zinc finger protein CONSTANS-LIKE 15 [Sorghum bicolor]
193	Sobic.004G016100	47.5594	8.44885	2.17354	3.88714	0.000101431	0.0117883	XP_021316278.1 uncharacterized protein LOC8068240 isoform X1 [Sorghum bicolor]
194	Sobic.004G018500	354.631	-3.69568	0.954944	-3.87005	0.000108814	0.0123669	XP_002453216.2 atherin [Sorghum bicolor]
195	Sobic.004G029450	61.1282	-7.84187	2.04762	-3.82975	0.000128273	0.0134628	XP_002453253.1 uncharacterized protein LOC8069922 [Sorghum bicolor]
196	Sobic.004G037300	41.919	-6.33545	1.95422	-3.24194	0.0011872	0.0697771	XP_025793074.1 achilleol B synthase-like [Panicum hallii]
197	Sobic.004G057700	47.4845	6.46622	2.01731	3.20536	0.00134892	0.0760238	XP_002451627.1 uncharacterized protein LOC8077185 [Sorghum bicolor]
198	Sobic.004G068350	488.443	-3.42178	1.04197	-3.28394	0.00102368	0.0628603	NA
199	Sobic.004G093200	27.8504	-8.5658	2.56933	-3.33386	0.000856486	0.0550587	XP_002451776.1 allene oxide synthase 3 [Sorghum bicolor]
200	Sobic.004G098200	47.2847	-9.67066	2.38199	-4.05991	4.90924e-05	0.00691699	XP_008646970.1 E3 ubiquitin-protein ligase RNF38 [Zea mays]
201	Sobic.004G107200	760.319	2.78045	0.840518	3.30803	0.000939564	0.05947	XP_002453597.1 ubiquitin carboxyl-terminal hydrolase 15 [Sorghum bicolor]
202	Sobic.004G107700	90.7545	-5.96919	1.8371	-3.24925	0.00115708	0.0687927	XP_002451857.2 uncharacterized protein LOC8078315 [Sorghum bicolor]
203	Sobic.004G109500	86.0439	-10.3313	1.92014	-5.38048	7.42882e-08	3.05637e-05	XP_021301300.1 uncharacterized protein LOC110429558 [Sorghum bicolor]
204	Sobic.004G120300	80.4296	-9.48458	2.54255	-3.73034	0.000191219	0.0180438	XP_021315139.1 uncharacterized protein LOC110434748 [Sorghum bicolor]
205	Sobic.004G122500	69.6037	9.74753	2.02136	4.82226	1.41939e-06	0.000384187	RLN03561.1 uncharacterized protein [Panicum miliaceum]
206	Sobic.004G144700	32.2854	8.66718	2.25201	3.84865	0.000118772	0.0128415	NA
207	Sobic.004G146100	93.7241	-24.217	4.78507	-5.06095	4.17178e-07	0.00013409	NA
208	Sobic.004G152300	286.137	4.67475	1.1476	4.07351	4.63103e-05	0.00666189	XP_002452133.1 PLASMODESMATA CALLOSE-BINDING PROTEIN 2 [Sorghum bicolor]
209	Sobic.004G152501	25.1492	-8.7605	2.74286	-3.19393	0.00140351	0.0782427	NA
210	Sobic.004G152601	425.278	-10.8756	1.70547	-6.37688	1.80736e-10	2.47861e-07	XP_021315702.1 uncharacterized protein LOC110434949 [Sorghum bicolor]
211	Sobic.004G164200	251.725	7.52614	1.33328	5.64485	1.65329e-08	8.94994e-06	RLM78761.1 hypothetical protein [Panicum miliaceum]
212	Sobic.004G167300	36.9047	8.55222	2.45865	3.47842	0.000504375	0.0374567	XP_002453940.1 probable F-box protein At2g36090 [Sorghum bicolor]
213	Sobic.004G190100	105.837	-8.88202	1.85432	-4.7899	1.66867e-06	0.000429076	XP_002452331.1 hornerin [Sorghum bicolor]
214	Sobic.004G205200	124.414	5.43189	1.38771	3.91429	9.06695e-05	0.0107813	XP_002452402.1 pentatricopeptide repeat-containing protein At3g04130
215	Sobic.004G207100	100.648	-5.17387	1.50155	-3.44568	0.00056963	0.0408288	XP_021314214.1 uncharacterized protein LOC8056495 isoform X2 [Sorghum bicolor]
216	Sobic.004G217450	120.167	-3.52709	1.12915	-3.12367	0.00178613	0.0931585	XP_002454183.1 uncharacterized protein LOC8072483 [Sorghum bicolor]
217	Sobic.004G218900	61.4874	-5.77862	1.71782	-3.36392	0.000768434	0.0513229	XP_002454190.1 long-chain-alcohol oxidase FAO2 [Sorghum bicolor]
218	Sobic.004G261300	30.1172	-8.8481	2.52714	-3.50123	0.00046312	0.0351544	XP_002454391.1 short-chain dehydrogenase/reductase family 42E member 1 [Sorghum bicolor]
219	Sobic.004G279900	26.5325	-7.72944	2.43631	-3.1726	0.00151079	0.0816238	XP_021315273.1 uncharacterized ATP-dependent helicase C29A10.10c [Sorghum bicolor]
220	Sobic.004G289500	1171.84	-25.0459	4.68566	-5.34523	9.03038e-08	3.57238e-05	XP_021303583.1 uncharacterized protein LOC110430338 isoform X1 [Sorghum bicolor]
221	Sobic.004G298700	245.585	-4.38367	1.06894	-4.10094	4.11477e-05	0.00600319	XP_002454557.1 glycine-rich cell wall structural protein 2 [Sorghum bicolor]
222	Sobic.004G324300	59.6104	10.1193	2.18312	4.63525	3.56508e-06	0.000805903	XP_002452951.1 uncharacterized protein LOC8082715 [Sorghum bicolor]
223	Sobic.004G324600	362.067	12.7196	1.86294	6.82773	8.62715e-12	1.61335e-08	NA
224	Sobic.004G327300	56.4943	5.49781	1.76164	3.12085	0.00180333	0.0933579	NA
225	Sobic.004G350500	71.4869	8.94341	2.55782	3.49649	0.000471418	0.0353925	XP_002453066.1 probable pectinesterase/pectinesterase inhibitor 17 [Sorghum bicolor]
226	Sobic.004G352301	85.1777	-9.8889	2.02778	-4.87672	1.07866e-06	0.000308181	XP_021314381.1 remorin isoform X7 [Sorghum bicolor]
227	Sobic.005G003500	727.293	9.89857	1.17046	8.457	2.7434e-17	2.82172e-13	XP_021316425.1 uncharacterized protein LOC110435305 isoform X1 [Sorghum bicolor]
228	Sobic.005G013400	146.324	-10.0829	1.84476	-5.46568	4.61145e-08	2.15596e-05	XP_021316320.1 probable WRKY transcription factor 53 [Sorghum bicolor]
229	Sobic.005G017566	23.7697	8.08312	2.44183	3.31028	0.000932031	0.0592394	XP_021316836.1 salt stress-induced protein [Sorghum bicolor]
230	Sobic.005G019500	133.658	-23.3817	4.54791	-5.1412	2.72985e-07	9.20586e-05	XP_002448248.2 uncharacterized protein LOC8055924 isoform X2 [Sorghum bicolor]
231	Sobic.005G020700	124.666	9.22813	2.16023	4.27182	1.93882e-05	0.00314043	XP_002450192.1 protein DETOXIFICATION 21 [Sorghum bicolor]
232	Sobic.005G036500	72.8991	4.87436	1.57029	3.10411	0.0019085	0.0959897	XP_002448999.1 serine/threonine-protein kinase D6PKL2 [Sorghum bicolor]
233	Sobic.005G053900	36.0192	-9.00391	2.68092	-3.35852	0.000783611	0.0521198	NA
234	Sobic.005G053950	61.8726	-9.41136	2.03392	-4.62721	3.70629e-06	0.000828718	NA
235	Sobic.005G054150	40.111	-9.17996	2.38662	-3.84642	0.000119856	0.0128415	XP_021317599.1 uncharacterized protein LOC110435849 [Sorghum bicolor]
236	Sobic.005G070000	60.7063	8.44182	2.60517	3.24041	0.00119357	0.0697962	NA
237	Sobic.005G072000	138.713	9.23957	1.80055	5.13152	2.8741e-07	9.536e-05	XP_002449167.1 disease resistance protein RPM1 [Sorghum bicolor]
238	Sobic.005G072100	212.865	-4.42599	1.10693	-3.99845	6.37585e-05	0.00809614	XP_021317253.1 protein translocase subunit SECA2
239	Sobic.005G108225	50.8234	-9.77582	2.26131	-4.32309	1.53861e-05	0.00255248	XP_021302010.1 uncharacterized protein LOC110429779 [Sorghum bicolor]
240	Sobic.005G110439	49.5757	9.85489	2.37685	4.14619	3.38047e-05	0.00496711	NA
241	Sobic.005G110547	262.885	-12.1451	1.80196	-6.73993	1.58462e-11	2.71643e-08	NA
242	Sobic.005G123700	52.9259	9.94889	2.29794	4.32948	1.49462e-05	0.00249966	XP_021319199.1 uncharacterized protein LOC8086457 [Sorghum bicolor]
243	Sobic.005G126100	66.566	-23.5569	2.62405	-8.9773	2.7749e-19	5.70824e-15	XP_002450798.1 leucine-rich repeat protein 1 [Sorghum bicolor]
244	Sobic.005G129301	366.864	4.69254	1.21696	3.85595	0.000115281	0.0126815	AAU10819.1 putative polyprotein [Oryza sativa Japonica Group]
245	Sobic.005G129501	272.67	5.13682	0.995629	5.15938	2.47774e-07	8.63893e-05	XP_015624478.1 protein ACTIVITY OF BC1 COMPLEX KINASE 8
246	Sobic.005G129600	224.095	6.96268	1.52349	4.57023	4.87195e-06	0.00102266	XP_021316645.1 serine carboxypeptidase-like 45 [Sorghum bicolor]
247	Sobic.005G146900	78.3431	4.8209	1.33862	3.60139	0.000316521	0.026361	RLM58613.1 hypothetical protein [Panicum miliaceum]
248	Sobic.005G156100	20.7587	-8.09937	2.59786	-3.1177	0.00182265	0.0937346	XP_002449702.2 long chain acyl-CoA synthetase 2 [Sorghum bicolor]
249	Sobic.005G159200	185.397	-5.65612	1.39172	-4.06413	4.82128e-05	0.0068399	NA
250	Sobic.005G167500	3344.59	8.87661	1.29788	6.8393	7.95822e-12	1.61335e-08	XP_021316934.1 probable disease resistance protein At1g59620 isoform X2 [Sorghum bicolor]
251	Sobic.005G169200	24.3593	-8.67673	2.67137	-3.24804	0.00116203	0.0688621	XP_002449770.1 barwin [Sorghum bicolor]
252	Sobic.005G169400	84.9628	-5.74488	1.76357	-3.25752	0.00112391	0.067602	XP_002449772.1 barwin [Sorghum bicolor]
253	Sobic.005G173100	30.4496	-9.0371	2.60915	-3.46362	0.000532963	0.038878	NA
254	Sobic.005G181700	48.9117	9.27592	2.11634	4.383	1.17054e-05	0.00202346	XP_002451095.2 disease resistance protein RPM1 [Sorghum bicolor]
255	Sobic.005G188600	2205.23	-2.88144	0.775557	-3.71532	0.000202946	0.0188054	NA
256	Sobic.005G192300	87.312	-9.12483	1.90789	-4.78269	1.72969e-06	0.000439277	XP_021317377.1 putative disease resistance RPP13-like protein 3 isoform X1 [Sorghum bicolor]
257	Sobic.005G203200	42.001	9.15425	2.68162	3.4137	0.000640867	0.0445774	XP_021317388.1 G-type lectin S-receptor-like serine/threonine-protein kinase At1g61480 [Sorghum bicolor]
258	Sobic.005G207800	77.2064	-23.9237	4.78515	-4.99957	5.74595e-07	0.000171304	XP_021316513.1 uncharacterized protein LOC8070193 [Sorghum bicolor]
259	Sobic.005G208100	549.975	-5.87464	1.50631	-3.90003	9.61806e-05	0.0112417	XP_021317478.1 protein NSP-INTERACTING KINASE 3 [Sorghum bicolor]
260	Sobic.005G217900	39.4652	-6.98033	2.00908	-3.47439	0.000512013	0.0377203	XP_021316496.1 uncharacterized protein LOC110435350 [Sorghum bicolor]
261	Sobic.005G219300	160.215	-11.4221	1.85226	-6.1666	6.97737e-10	5.98048e-07	XP_002450008.2 disease resistance protein RPP13 isoform X1 [Sorghum bicolor]
262	Sobic.005G221425	66.8792	-9.48566	1.96001	-4.8396	1.30101e-06	0.000358881	NA
263	Sobic.005G225800	26.3547	8.68111	2.54411	3.41224	0.000644325	0.0446277	NA
264	Sobic.005G226200	51.1504	6.63639	2.12536	3.12248	0.00179334	0.0931585	XP_002450044.2 jasmonate O-methyltransferase [Sorghum bicolor]
265	Sobic.005G227500	62.3898	10.1436	2.25029	4.50771	6.55324e-06	0.00125988	XP_002437870.1 GDSL esterase/lipase At4g01130 [Sorghum bicolor]
266	Sobic.005G228900	282.721	3.55152	1.02485	3.46539	0.000529456	0.0387596	XP_002451320.1 glucan endo-1
267	Sobic.005G230100	49.0451	8.90903	2.37888	3.74505	0.000180359	0.0174186	XP_021316797.1 scarecrow-like protein 34 [Sorghum bicolor]
268	Sobic.006G003951	27.6392	8.09853	2.34829	3.44869	0.000563308	0.0405168	NA
269	Sobic.006G005600	47.7886	-7.74936	2.35592	-3.28931	0.00100432	0.0626058	XP_002447413.1 heat shock protein 82 [Sorghum bicolor]
270	Sobic.006G007700	25.0313	-8.60494	2.63434	-3.26645	0.00108905	0.0664771	XP_023157415.1 protein REDUCED WALL ACETYLATION 4 isoform X2 [Zea mays]
271	Sobic.006G008000	41.5956	-9.34455	2.54145	-3.67686	0.000236121	0.0211533	XP_021318371.1 5-pentadecatrienyl resorcinol O-methyltransferase-like [Sorghum bicolor]
272	Sobic.006G008300	256.131	-4.94251	1.255	-3.93825	8.20782e-05	0.00983466	XP_002446041.2 SWI/SNF complex subunit SWI3D [Sorghum bicolor]
273	Sobic.006G009600	31.0132	-8.58645	2.27758	-3.76999	0.000163255	0.0161072	XP_021319638.1 uncharacterized protein LOC8065970 [Sorghum bicolor]
274	Sobic.006G018200	41.2881	-7.79238	2.38048	-3.27345	0.00106241	0.0650444	XP_002446096.1 probable NAD(P)H-dependent oxidoreductase 1 [Sorghum bicolor]
275	Sobic.006G018400	722.69	-4.57979	1.2011	-3.81299	0.000137293	0.0141853	XP_021318307.1 probable protein phosphatase 2C 37 [Sorghum bicolor]
276	Sobic.006G025900	338.937	3.9675	1.23703	3.20729	0.00133991	0.0757235	NP_001142783.1 uncharacterized protein LOC100275145 precursor [Zea mays]
277	Sobic.006G028000	28.4975	-8.93979	2.87565	-3.10879	0.00187855	0.0949476	XP_002446156.1 putative amidase C869.01 [Sorghum bicolor]
278	Sobic.006G032200	891.068	3.34071	0.828077	4.0343	5.47661e-05	0.00746089	NA
279	Sobic.006G033320	157.728	4.87336	1.45392	3.35188	0.000802658	0.0530915	AAD22154.1 hypothetical protein [Sorghum bicolor]
280	Sobic.006G033900	65.5525	8.41015	2.36438	3.55703	0.000375077	0.0297601	NA
281	Sobic.006G034275	54.6243	8.93377	2.31441	3.86006	0.00011336	0.012605	XP_020180298.1 uncharacterized protein LOC109765942 [Aegilops tauschii subsp. tauschii]
282	Sobic.006G036700	36.869	-9.30346	3.00714	-3.09379	0.00197615	0.0977199	XP_021311528.1 uncharacterized protein LOC110433530 isoform X2 [Sorghum bicolor]
283	Sobic.006G037200	362.619	4.11864	1.31992	3.12037	0.00180625	0.0933579	NA
284	Sobic.006G045700	32.0912	8.18184	2.28762	3.57657	0.000348133	0.0284184	NA
285	Sobic.006G056800	152.37	-7.84652	1.48712	-5.2763	1.31817e-07	5.02149e-05	XP_021307628.1 uncharacterized protein LOC110432022 [Sorghum bicolor]
286	Sobic.006G057600	234.104	-4.91866	1.29274	-3.80485	0.00014189	0.0144959	NA
287	Sobic.006G082850	61.4184	-10.0494	2.20569	-4.55612	5.21065e-06	0.00107188	NA
288	Sobic.006G096500	23.6462	-8.17258	2.48731	-3.28571	0.00101727	0.0626672	NA
289	Sobic.006G101000	27.5591	-8.46434	2.3735	-3.56619	0.000362207	0.0291053	RLM66594.1 7-deoxyloganetin glucosyltransferase-like [Panicum miliaceum]
290	Sobic.006G106000	57.6854	-6.39051	1.66502	-3.83809	0.000123993	0.0130881	XP_002447961.1 probable ran guanine nucleotide release factor [Sorghum bicolor]
291	Sobic.006G112200	36.8451	8.15916	2.34632	3.47743	0.000506248	0.0374605	XP_021319613.1 uncharacterized protein LOC110436584 [Sorghum bicolor]
292	Sobic.006G119000	30.2741	-8.83801	2.80198	-3.1542	0.00160938	0.0858883	XP_002446660.1 glucan endo-1
293	Sobic.006G119300	215.061	3.73264	1.17562	3.17503	0.0014982	0.0814492	XP_008667322.1 hypothetical protein isoform X1 [Zea mays]
294	Sobic.006G132100	70.5634	-9.44608	2.1765	-4.34004	1.42457e-05	0.00240203	NA
295	Sobic.006G132500	205.207	-8.04321	1.37385	-5.8545	4.78438e-09	2.98241e-06	XP_002448109.2 uncharacterized protein LOC8060195 [Sorghum bicolor]
296	Sobic.006G144500	218.925	4.96546	1.37504	3.61115	0.000304845	0.0259131	NA
297	Sobic.006G147400	38.273	7.88615	2.22693	3.54127	0.000398199	0.0312647	XP_002454729.1 protein CUP-SHAPED COTYLEDON 1 [Sorghum bicolor]
298	Sobic.006G181300	39.4216	-8.48393	2.20458	-3.84832	0.00011893	0.0128415	XP_002446944.1 polyphenol oxidase I
299	Sobic.006G188400	65.1572	-23.5259	2.87795	-8.17453	2.97024e-16	1.52752e-12	XP_021319505.1 uncharacterized protein LOC110436549 [Sorghum bicolor]
300	Sobic.006G193600	45.2316	-8.32923	2.23201	-3.73173	0.000190173	0.0180278	ACN25750.1 unknown [Zea mays]
301	Sobic.006G201300	77.4406	-6.41736	1.44796	-4.43199	9.33678e-06	0.00166812	XP_021318674.1 uncharacterized protein LOC8063909 isoform X1 [Sorghum bicolor]
302	Sobic.006G206900	37.6475	6.01569	1.81392	3.31641	0.000911827	0.0582521	XP_025822242.1 60S ribosomal protein L7-3-like [Panicum hallii]
303	Sobic.006G208300	83.2086	-8.84826	1.95594	-4.52379	6.0743e-06	0.00120148	XP_002447062.1 uncharacterized protein LOC8072311 [Sorghum bicolor]
304	Sobic.006G223601	537.975	-6.64251	1.38172	-4.80741	1.52898e-06	0.000403239	XP_002448565.1 putative disease resistance protein At1g50180 [Sorghum bicolor]
305	Sobic.006G236800	23.2735	-8.28168	2.65171	-3.12314	0.00178932	0.0931585	XP_002447202.1 microtubule-associated protein RP/EB family member 1A [Sorghum bicolor]
306	Sobic.006G273400	21.6446	-8.14974	2.48041	-3.28564	0.00101749	0.0626672	XP_021318639.1 pentatricopeptide repeat-containing protein At5g04810
307	Sobic.007G003400	22.2966	-8.34938	2.50525	-3.33275	0.000859931	0.0551079	XP_002443693.1 indole-2-monooxygenase isoform X3 [Sorghum bicolor]
308	Sobic.007G005000	354.343	-11.6775	1.85777	-6.28577	3.26222e-10	3.19558e-07	XP_002456195.1 uncharacterized protein LOC8063106 isoform X1 [Sorghum bicolor]
309	Sobic.007G010200	222.825	-10.6025	1.93058	-5.49186	3.9772e-08	1.90267e-05	XP_021320247.1 uncharacterized protein LOC8068539 [Sorghum bicolor]
310	Sobic.007G010550	38.5188	-8.26047	2.21749	-3.72515	0.000195202	0.0183356	XP_020394706.1 uncharacterized protein LOC100384273 isoform X1 [Zea mays]
311	Sobic.007G018900	512.28	7.02237	1.10522	6.35384	2.10011e-10	2.70009e-07	XP_002443769.1 28 kDa ribonucleoprotein
312	Sobic.007G020500	1150.76	-3.5766	0.749429	-4.77243	1.82016e-06	0.000451114	XP_021320644.1 transcription factor TFIIIB component B'' [Sorghum bicolor]
313	Sobic.007G032100	140.803	-8.71188	1.8226	-4.77992	1.75363e-06	0.000439926	AAL73523.1 OCL5 protein [Sorghum bicolor]
314	Sobic.007G039500	75.2229	-8.34213	2.3421	-3.56181	0.000368301	0.0294798	XP_002445047.2 aquaporin NIP3-2 [Sorghum bicolor]
315	Sobic.007G052400	34.8186	-7.48889	2.24045	-3.34258	0.000830041	0.054552	NA
316	Sobic.007G053900	106.636	5.50077	1.40645	3.91109	9.18808e-05	0.0108625	XP_021311848.1 uncharacterized protein LOC8069551 [Sorghum bicolor]
317	Sobic.007G058800	468.01	-6.63996	1.45673	-4.55812	5.16134e-06	0.00107188	XP_002443937.1 eugenol O-methyltransferase-like [Sorghum bicolor]
318	Sobic.007G060900	242.726	11.359	1.77876	6.38593	1.7036e-10	2.47861e-07	XP_002443946.2 putative disease resistance RPP13-like protein 3 [Sorghum bicolor]
319	Sobic.007G061900	47.0493	6.85975	2.03373	3.373	0.000743551	0.0503144	XP_021320994.1 ubiquitin carboxyl-terminal hydrolase 51-like [Sorghum bicolor]
320	Sobic.007G070200	497.506	3.95103	1.1673	3.38475	0.000712437	0.0483681	XP_021321028.1 putative F-box/LRR-repeat protein 23 [Sorghum bicolor]
321	Sobic.007G080780	247.691	-10.5967	1.87321	-5.65699	1.54055e-08	8.56502e-06	XP_014756414.1 receptor-like protein EIX2 [Brachypodium distachyon]
322	Sobic.007G083200	51.8859	-9.80614	2.30004	-4.26347	2.01276e-05	0.00323472	NA
323	Sobic.007G083300	28.8308	8.00601	2.47853	3.23015	0.00123726	0.0714461	XP_021321435.1 paired amphipathic helix protein Sin3-like 6 [Sorghum bicolor]
324	Sobic.007G090454	150.776	-24.1989	4.64269	-5.21226	1.86554e-07	6.61655e-05	NA
325	Sobic.007G093000	39.8571	-9.4259	2.53363	-3.72031	0.000198979	0.0186054	XP_021320172.1 indole-2-monooxygenase [Sorghum bicolor]
326	Sobic.007G110600	58.5089	-8.10741	2.00083	-4.05203	5.07758e-05	0.0071055	NA
327	Sobic.007G129401	38.357	-9.36913	2.43876	-3.84176	0.000122157	0.0130201	NA
328	Sobic.007G129500	26.632	-8.84221	2.79634	-3.16207	0.00156654	0.0841392	RLN04867.1 hypothetical protein [Panicum miliaceum]
329	Sobic.007G141340	1179.15	-3.66888	1.12575	-3.25907	0.0011178	0.067602	NA
330	Sobic.007G141380	5192.01	-4.24153	1.26054	-3.36485	0.000765846	0.0513167	XP_021321374.1 protein FAR1-RELATED SEQUENCE 5-like [Sorghum bicolor]
331	Sobic.007G158500	27.257	-8.70164	2.81943	-3.08631	0.0020266	0.0993437	XP_021320058.1 patatin-like protein 2 [Sorghum bicolor]
332	Sobic.007G175100	115.506	-4.40242	1.41982	-3.10068	0.00193074	0.0966073	XP_008664583.3 uncharacterized protein LOC103643213 [Zea mays]
333	Sobic.007G194500	297.373	-10.8221	1.71476	-6.31115	2.76967e-10	3.16473e-07	PWZ27044.1 hypothetical protein [Zea mays]
334	Sobic.007G198800	61.3834	-8.12477	2.03894	-3.98481	6.75352e-05	0.00847114	XP_002444726.1 BTB/POZ and MATH domain-containing protein 1 [Sorghum bicolor]
335	Sobic.007G202300	105.66	-3.77354	1.14761	-3.28817	0.00100842	0.0626467	XP_021321408.1 uncharacterized protein LOC8062433 [Sorghum bicolor]
336	Sobic.007G209000	34.3428	-7.85578	2.42505	-3.23943	0.00119771	0.0697962	XP_002444764.1 uncharacterized protein LOC8064018 [Sorghum bicolor]
337	Sobic.007G212100	45.99	-8.62558	2.10959	-4.08875	4.33707e-05	0.00628295	XP_002445912.1 serine/threonine-protein kinase UCN [Sorghum bicolor]
338	Sobic.007G213925	311.746	-9.83972	1.81777	-5.41309	6.19472e-08	2.60065e-05	XP_021319834.1 uncharacterized protein LOC110436685 isoform X1 [Sorghum bicolor]
339	Sobic.007G214050	42.1945	-8.06338	2.1747	-3.70782	0.000209055	0.0191171	XP_002437257.1 uncharacterized protein LOC8065080 [Sorghum bicolor]
340	Sobic.007G222200	60.0928	-7.77836	2.0615	-3.77315	0.000161199	0.0160195	NA
341	Sobic.008G000300	1160.12	-2.7878	0.884902	-3.15041	0.00163043	0.0864423	NA
342	Sobic.008G006800	59.3696	-8.53932	2.05355	-4.15832	3.20592e-05	0.00474453	XP_002441683.1 probable leucine-rich repeat receptor-like protein kinase IMK3 [Sorghum bicolor]
343	Sobic.008G007300	203.26	-10.3541	1.86307	-5.55753	2.73618e-08	1.34014e-05	NP_001346311.1 uncharacterized protein LOC100194045 [Zea mays]
344	Sobic.008G007800	76.912	-8.62247	1.9548	-4.41093	1.0293e-05	0.00179438	XP_021302189.1 uncharacterized protein LOC110429838 isoform X2 [Sorghum bicolor]
345	Sobic.008G010900	35.2864	-8.59445	2.53156	-3.39492	0.000686475	0.0467598	NA
346	Sobic.008G014601	110.787	6.51754	1.55084	4.20257	2.63897e-05	0.00408374	RLN00791.1 hypothetical protein [Panicum miliaceum]
347	Sobic.008G017500	60.9785	-7.27236	2.00241	-3.6318	0.000281446	0.0243262	XP_020179292.1 zinc finger MYM-type protein 1-like [Aegilops tauschii subsp. tauschii]
348	Sobic.008G026900	32.754	-8.81069	2.55039	-3.45464	0.000551025	0.0397724	AAQ74890.1 Rp1-like protein [Sorghum bicolor]
349	Sobic.008G029400	130.656	-5.20904	1.67516	-3.10957	0.00187357	0.0949476	NA
350	Sobic.008G044900	40.6626	9.50799	2.69523	3.52771	0.000419172	0.0326329	CCI55340.1 PH01B019A14.9 [Phyllostachys edulis]
351	Sobic.008G055432	30.1253	-7.66402	2.46525	-3.10882	0.00187836	0.0949476	XP_021302092.1 cysteine-rich receptor-like protein kinase 25 [Sorghum bicolor]
352	Sobic.008G084300	201.774	6.2506	1.39579	4.47817	7.52859e-06	0.00142083	XP_021313878.1 uncharacterized protein LOC110434342 [Sorghum bicolor]
353	Sobic.008G089600	60.0855	4.94542	1.57074	3.14847	0.00164128	0.0867937	AAL75486.1 putative Fourf gag/pol protein [Zea mays]
354	Sobic.008G090800	32.3542	-9.11177	2.48549	-3.66598	0.00024639	0.0216602	XP_021301565.1 laccase-25 isoform X3 [Sorghum bicolor]
355	Sobic.008G105300	68.7561	-6.98667	1.80958	-3.86092	0.000112959	0.012605	XP_021302153.1 uncharacterized protein LOC8064571 isoform X1 [Sorghum bicolor]
356	Sobic.008G106800	194.116	-10.542	1.88847	-5.58232	2.37326e-08	1.19074e-05	XP_021301851.1 isoflavone reductase homolog isoform X2 [Sorghum bicolor]
357	Sobic.008G108200	138.409	4.88175	1.43529	3.40123	0.000670836	0.0461531	XP_002443246.1 receptor kinase-like protein Xa21 isoform X2 [Sorghum bicolor]
358	Sobic.008G125300	124.32	-4.24641	1.33854	-3.17241	0.00151177	0.0816238	NA
359	Sobic.008G127250	107.936	-9.14632	2.06425	-4.43082	9.38762e-06	0.00166812	BAB90546.1 putative rice retrotransposon retrofit gag/pol polyprotein [Oryza sativa Japonica Group]
360	Sobic.008G131700	48.1215	5.79031	1.68476	3.43687	0.000588473	0.0418874	AAG60200.1 putative gag-pol polyprotein [Oryza sativa Japonica Group]
361	Sobic.008G133950	40.1053	-7.99355	2.1559	-3.70776	0.000209098	0.0191171	NA
362	Sobic.008G146000	88.5773	-10.0633	2.12484	-4.73601	2.17965e-06	0.000521367	NA
363	Sobic.008G157400	59.738	7.04863	1.77366	3.97405	7.06603e-05	0.00872333	RLM79328.1 hypothetical protein [Panicum miliaceum]
364	Sobic.008G157500	73.3297	-5.77968	1.64322	-3.51729	0.000435975	0.0333399	XP_021301546.1 BURP domain-containing protein 3 [Sorghum bicolor]
365	Sobic.008G175966	55.2148	-9.53314	2.10978	-4.51855	6.2264e-06	0.00120833	NA
366	Sobic.008G177950	48.791	9.83159	2.34153	4.19878	2.68355e-05	0.00411965	NA
367	Sobic.008G178000	84.1313	9.53159	2.50731	3.80153	0.000143806	0.0145011	NA
368	Sobic.008G178600	147.123	-4.34347	1.40015	-3.10214	0.00192126	0.0963958	XP_002443600.1 putative disease resistance protein RGA3 [Sorghum bicolor]
369	Sobic.008G182800	118.734	-10.9036	2.00001	-5.45179	4.98658e-08	2.22998e-05	XP_002442584.1 thaumatin-like pathogenesis-related protein 4 [Sorghum bicolor]
370	Sobic.008G185200	26.2779	7.7583	2.46034	3.15335	0.00161408	0.0858883	XP_002442596.1 putative disease resistance RPP13-like protein 3 [Sorghum bicolor]
371	Sobic.009G003600	77.7261	5.5958	1.45059	3.85761	0.000114501	0.0126635	NP_001105831.1 12-oxo-phytodienoic acid reductase [Zea mays]
372	Sobic.009G015200	99.4398	-9.11843	2.0115	-4.53316	5.81074e-06	0.00116051	AAP06925.1 putative reverse transcriptase [Oryza sativa Japonica Group]
373	Sobic.009G030001	392.502	-7.50608	1.68388	-4.4576	8.28805e-06	0.00152226	XP_021312672.1 uncharacterized protein LOC8082488 [Sorghum bicolor]
374	Sobic.009G049500	23.7413	-8.67785	2.80117	-3.09794	0.00194871	0.0966073	BAS92965.1 Os05g0240200
375	Sobic.009G073800	106.093	-10.7015	1.90014	-5.63197	1.78161e-08	9.39728e-06	XP_021302889.1 transcription factor BHLH148 isoform X2 [Sorghum bicolor]
376	Sobic.009G097900	49.3203	-9.73284	3.02108	-3.22164	0.00127459	0.0730351	PWZ10977.1 Importin subunit beta-1 [Zea mays]
377	Sobic.009G101600	162.652	-7.83215	1.7925	-4.36939	1.24591e-05	0.00211816	XP_021303426.1 uncharacterized protein LOC8061322 [Sorghum bicolor]
378	Sobic.009G114500	52.7695	-5.90592	1.58922	-3.71624	0.000202206	0.0188054	XP_002440977.1 thiamine pyrophosphokinase 1 [Sorghum bicolor]
379	Sobic.009G201500	168.355	-6.34848	1.95108	-3.25383	0.00113862	0.0682874	XP_002441398.1 chaperone protein ClpB1 [Sorghum bicolor]
380	Sobic.009G244450	42.3795	-9.51249	2.518	-3.77779	0.000158226	0.0158003	XP_002444779.2 DNA damage-repair/toleration protein DRT100 [Sorghum bicolor]
381	Sobic.009G245101	1251.59	5.97631	1.54769	3.86145	0.000112715	0.012605	NA
382	Sobic.009G245200	834.461	5.04096	0.999543	5.04327	4.57653e-07	0.000143083	AAM92800.1 putative DNA helicase homolog [Oryza sativa Japonica Group]
383	Sobic.010G001900	286.758	4.00942	1.09249	3.66997	0.000242579	0.0214167	XP_021304272.1 peroxisomal acyl-coenzyme A oxidase 1-like [Sorghum bicolor]
384	Sobic.010G004400	141.052	-3.43066	1.08064	-3.17467	0.00150008	0.0814492	XP_002436332.1 putative septum site-determining protein minD homolog
385	Sobic.010G004500	37.3747	-7.08608	2.24094	-3.1621	0.00156635	0.0841392	XP_025882832.1 protein ACCELERATED CELL DEATH 6-like [Oryza sativa Japonica Group]
386	Sobic.010G018900	46.2614	-9.07154	2.12074	-4.27755	1.88966e-05	0.00308509	XP_002436399.1 pentatricopeptide repeat-containing protein At1g60770 [Sorghum bicolor]
387	Sobic.010G020200	52.9619	-9.75948	2.12607	-4.59039	4.42426e-06	0.000958016	XP_002436405.1 pathogenesis-related protein PRMS [Sorghum bicolor]
388	Sobic.010G021500	786.489	3.4736	1.0942	3.17456	0.00150062	0.0814492	XP_021304227.1 protein DECREASED SIZE EXCLUSION LIMIT 1 isoform X2 [Sorghum bicolor]
389	Sobic.010G024000	79.8668	-4.09515	1.32145	-3.09899	0.00194182	0.0966073	XP_021305789.1 transketolase
390	Sobic.010G024200	141.69	6.75764	1.43942	4.69469	2.67016e-06	0.000617168	XP_021306077.1 uncharacterized protein LOC8069076 [Sorghum bicolor]
391	Sobic.010G025200	30.8574	8.95888	2.35025	3.81188	0.000137915	0.0141853	XP_002437773.1 eukaryotic translation initiation factor 3 subunit G [Sorghum bicolor]
392	Sobic.010G026500	123.062	4.49149	1.30903	3.43117	0.000600986	0.0424842	XP_002436433.1 uncharacterized protein At4g22758 [Sorghum bicolor]
393	Sobic.010G028501	466.176	-3.42401	0.949144	-3.60747	0.000309195	0.025961	XP_021305809.1 G-type lectin S-receptor-like serine/threonine-protein kinase At1g11410 [Sorghum bicolor]
394	Sobic.010G036301	1925.94	-13.2862	1.70021	-7.81444	5.52072e-15	2.27133e-11	XP_021304712.1 uncharacterized protein LOC8068777 [Sorghum bicolor]
395	Sobic.010G036750	24.0299	-8.6945	2.79244	-3.11359	0.00184827	0.0946088	XP_021313763.1 uncharacterized protein LOC110434222 isoform X1 [Sorghum bicolor]
396	Sobic.010G045700	48.4205	-9.67893	2.30025	-4.20777	2.57905e-05	0.0040499	XP_002436515.1 probable WRKY transcription factor 30 [Sorghum bicolor]
397	Sobic.010G047700	44.9357	7.36122	2.20681	3.33569	0.000850893	0.0550587	PWZ07112.1 Soluble starch synthase 1
398	Sobic.010G060100	36.2583	9.39928	2.5439	3.69483	0.000220031	0.0199395	XP_002436591.2 probable 2-oxoglutarate-dependent dioxygenase ANS [Sorghum bicolor]
399	Sobic.010G071500	27.6792	-7.73004	2.39828	-3.22315	0.00126788	0.0728532	XP_025812713.1 uncharacterized protein LOC112890081 [Panicum hallii]
400	Sobic.010G085400	580.019	7.23285	0.877037	8.24692	1.6253e-16	1.11447e-12	XP_002436710.1 MADS-box transcription factor 55 [Sorghum bicolor]
401	Sobic.010G117500	62.5996	-9.87909	2.46713	-4.00428	6.22061e-05	0.00799777	XP_002436872.1 uncharacterized protein LOC8073734 [Sorghum bicolor]
402	Sobic.010G129450	94.5809	9.10823	2.17114	4.19514	2.727e-05	0.00415535	XP_002438304.1 uncharacterized protein LOC8072849 [Sorghum bicolor]
403	Sobic.010G132900	124.502	-5.55608	1.5255	-3.64214	0.000270377	0.0234681	XP_021304180.1 uncharacterized protein LOC110430692 [Sorghum bicolor]
404	Sobic.010G135250	198.864	-11.0666	1.74966	-6.325	2.53238e-10	3.06433e-07	RLN04497.1 BTB/POZ and TAZ domain-containing protein 3 [Panicum miliaceum]
405	Sobic.010G137100	208.492	-4.49872	0.979184	-4.59436	4.34087e-06	0.000958016	XP_002450102.1 ubiquitin-activating enzyme E1 1 [Sorghum bicolor]
406	Sobic.010G143000	33.0094	-9.15229	2.56168	-3.57277	0.000353228	0.0286073	XP_021310650.1 uncharacterized protein LOC110433188 isoform X1 [Sorghum bicolor]
407	Sobic.010G148750	24.6765	8.8489	2.86938	3.0839	0.00204304	0.0995909	XP_021319613.1 uncharacterized protein LOC110436584 [Sorghum bicolor]
408	Sobic.010G151450	34.2576	-9.06961	2.913	-3.1135	0.00184885	0.0946088	NA
409	Sobic.010G157800	61.151	-8.46696	2.53851	-3.3354	0.000851766	0.0550587	XP_021305942.1 uncharacterized protein LOC110431290 isoform X1 [Sorghum bicolor]
410	Sobic.010G167601	56.0517	-7.5854	2.323	-3.26535	0.00109329	0.0665387	NA
411	Sobic.010G176550	190.799	-10.6748	1.78135	-5.99251	2.06627e-09	1.41684e-06	XP_021302010.1 uncharacterized protein LOC110429779 [Sorghum bicolor]
412	Sobic.010G176600	59.3114	-8.62103	2.58171	-3.33927	0.000840001	0.0550308	XP_021305820.1 probable pathogenesis-related protein ARB_02861 isoform X1 [Sorghum bicolor]
413	Sobic.010G180600	55.9516	8.65055	2.3477	3.68469	0.000228982	0.0206596	NA
414	Sobic.010G182100	663.047	4.7034	0.768711	6.11856	9.44268e-10	7.47098e-07	XP_021304811.1 elongation factor 1-alpha [Sorghum bicolor]
415	Sobic.010G191750	122.186	10.5597	2.02486	5.21503	1.83789e-07	6.61655e-05	XP_021306067.1 LOW QUALITY PROTEIN: probably inactive leucine-rich repeat receptor-like protein kinase At2g25790 [Sorghum bicolor]
416	Sobic.010G200800	31.3233	8.80885	2.27974	3.86397	0.000111558	0.012605	XP_021304195.1 serine/threonine-protein kinase HT1 [Sorghum bicolor]
417	Sobic.010G205700	95.9384	-9.27964	1.90729	-4.86535	1.14256e-06	0.000321967	XP_021304897.1 uncharacterized protein LOC8067711 isoform X2 [Sorghum bicolor]
418	Sobic.010G222600	31.4972	-7.85866	2.29293	-3.42735	0.000609509	0.0427925	OEL13882.1 BTB/POZ and MATH domain-containing protein 2 [Dichanthelium oligosanthes]
419	Sobic.010G222900	51.258	-8.79765	2.43238	-3.6169	0.000298156	0.0254973	XP_021304407.1 protein PRD1 [Sorghum bicolor]
420	Sobic.010G246600	23.0765	-8.5957	2.77468	-3.0979	0.00194896	0.0966073	XP_002438935.1 xyloglucan endotransglucosylase/hydrolase protein 24 [Sorghum bicolor]
421	Sobic.010G254801	28.6548	-8.79743	2.59123	-3.39508	0.000686074	0.0467598	NA
422	Sobic.K044414	54.7374	-8.38401	2.5924	-3.23407	0.0012204	0.070718	XP_021311549.1 B3 domain-containing protein Os06g0194400 isoform X1 [Sorghum bicolor]
