# Supplementary material for: Drought-Induced Root Pressure in Sorghum bicolor
Source: Front Plant Sci. 2021 Feb 3;12:571072. doi: 10.3389/fpls.2021.571072 (PMC7886691; doi:10.3389/fpls.2021.571072)
Supplement: Supplementary file 4 [file Table_4.xls]

## Sheet: GO_enrichment_def_lo_v_co_BP.cs
Supplementary Table 4: Top ten GO terms for the differentially-expressed transcripts between the Deficit watering, Low root pressure group and the Control watering, Low root pressure group.
	GO.ID	Term	Annotated	Significant	Expected	classicFisher
1	GO:0045900	negative regulation of translational elo...	1	1	0.01	0.0077
2	GO:0006855	drug transmembrane transport	54	3	0.42	0.0082
3	GO:0005986	sucrose biosynthetic process	3	1	0.02	0.0229
4	GO:0031204	posttranslational protein targeting to m...	5	1	0.04	0.0379
5	GO:0051225	spindle assembly	6	1	0.05	0.0454
6	GO:0006355	regulation of transcription, DNA-templat...	948	13	7.31	0.0456
7	GO:0006468	protein phosphorylation	1151	14	8.87	0.0538
8	GO:0006614	SRP-dependent cotranslational protein ta...	14	1	0.11	0.1027
9	GO:0006508	proteolysis	522	7	4.02	0.106
10	GO:0006032	chitin catabolic process	17	1	0.13	0.1233
