# Supplementary material for: Drought-Induced Root Pressure in Sorghum bicolor
Source: Front Plant Sci. 2021 Feb 3;12:571072. doi: 10.3389/fpls.2021.571072 (PMC7886691; doi:10.3389/fpls.2021.571072)
Supplement: Supplementary file 5 [file Table_5.xls]

## Sheet: GO_enrichment_def_mid_v_co_BP.c
Supplementary Table 5: Top ten GO terms for the differentially-expressed transcripts between the Deficit watering, Mid-range root pressure group and the Control watering, Low root pressure group.
	GO.ID	Term	Annotated	Significant	Expected	classicFisher
1	GO:0009607	response to biotic stimulus	19	5	0.23	0.00034
2	GO:0009229	thiamine diphosphate biosynthetic proces...	3	2	0.04	0.00044
3	GO:0050832	defense response to fungus	5	2	0.06	0.00144
4	GO:0042742	defense response to bacterium	6	2	0.07	0.00215
5	GO:0006952	defense response	40	5	0.49	0.00707
6	GO:0006032	chitin catabolic process	17	2	0.21	0.01785
7	GO:0016998	cell wall macromolecule catabolic proces...	19	2	0.23	0.0221
8	GO:0042274	ribosomal small subunit biogenesis	2	1	0.02	0.02429
9	GO:0006471	protein ADP-ribosylation	4	1	0.05	0.048
10	GO:0006635	fatty acid beta-oxidation	4	1	0.05	0.048
