# Supplementary material for: Drought-Induced Root Pressure in Sorghum bicolor
Source: Front Plant Sci. 2021 Feb 3;12:571072. doi: 10.3389/fpls.2021.571072 (PMC7886691; doi:10.3389/fpls.2021.571072)
Supplement: Supplementary file 6 [file Table_6.xls]

## Sheet: Table_S6.csv
Supplementary Table 6: Top ten GO terms for the differentially-expressed transcripts between the Deficit watering, Mid-range root pressure group and the Deficit watering, Low root pressure group.
	GO.ID	Term	Annotated	Significant	Expected	Rank in classicFisher	classicFisher	classicKS
1	GO:0045454	cell redox homeostasis	107	7	2.03	1	0.0041	0.98
2	GO:0006662	glycerol ether metabolic process	30	3	0.57	2	0.0186	0.86
3	GO:0006855	drug transmembrane transport	54	4	1.02	3	0.0188	0.26
4	GO:0045900	negative regulation of translational elo...	1	1	0.02	4	0.0189	1
5	GO:0045747	positive regulation of Notch signaling p...	2	1	0.04	5	0.0375	1
6	GO:0008616	queuosine biosynthetic process	2	1	0.04	6	0.0375	0.49
7	GO:0042274	ribosomal small subunit biogenesis	2	1	0.04	7	0.0375	1
8	GO:0006032	chitin catabolic process	17	2	0.32	8	0.0402	1
9	GO:0016998	cell wall macromolecule catabolic proces...	19	2	0.36	9	0.0494	1
10	GO:0006777	Mo-molybdopterin cofactor biosynthetic p...	3	1	0.06	10	0.0557	0.83
